# Supplementary material for: Blautia coccoides JCM1395T Achieved Intratumoral Growth with Minimal Inflammation: Evidence for Live Bacterial Therapeutic Potential by an Optimized Sample Preparation and Colony PCR Method
Source: Pharmaceutics. 2023 Mar 19;15(3):989. doi: 10.3390/pharmaceutics15030989 (PMC10058202; doi:10.3390/pharmaceutics15030989)
Supplement: Supplementary file 1 [file pharmaceutics-15-00989-s001.zip]

Archive with 1 entries (1 files):
- pharmaceutics-2207962-supplementary.pdf
